# Supplementary material for: Preoperative Assessment and Management of Cardiovascular Risk in Patients Undergoing Non-Cardiac Surgery: Implementing a Systematic Stepwise Approach during the COVID-19 Pandemic Era
Source: J Cardiovasc Dev Dis. 2021 Oct 3;8(10):126. doi: 10.3390/jcdd8100126 (PMC8541645; doi:10.3390/jcdd8100126)
Supplement: Supplementary file 1 [file jcdd-08-00126-s001.zip]

Archive with 1 entries (1 files):
- jcdd-1372034-suppl.pdf
